# Supplementary material for: Nutritional Evaluation and Risk Assessment of the Exposure to Essential and Toxic Elements in Dogs and Cats through the Consumption of Pelleted Dry Food: How Important Is the Quality of the Feed?
Source: Toxics. 2021 Jun 5;9(6):133. doi: 10.3390/toxics9060133 (PMC8227297; doi:10.3390/toxics9060133)
Supplement: Supplementary file 1 [file toxics-09-00133-s001.zip]

Archive with 1 entries (1 files):
- toxics-1214240-SI.pdf
